# Supplementary material for: Novel c-Jun N-Terminal Kinase (JNK) Inhibitors with an 11H-Indeno[1,2-b]quinoxalin-11-one Scaffold
Source: Molecules. 2021 Sep 20;26(18):5688. doi: 10.3390/molecules26185688 (PMC8464905; doi:10.3390/molecules26185688)
Supplement: Supplementary file 1 [file molecules-26-05688-s001.zip]

Archive with 1 entries (1 files):
- molecules-1366857-supplementary.pdf
